# Supplementary material for: Molecular tumor board: molecularly adjusted therapy upon identification and functional validation of a novel ALK resistance mutation in a case of lung adenocarcinoma
Source: Oncologist. 2024 Jul 3;30(1):oyae143. doi: 10.1093/oncolo/oyae143 (PMC11783293; doi:10.1093/oncolo/oyae143)
Supplement: oyae143_suppl_Supplementary_Table_S4 [file oyae143_suppl_supplementary_table_s4.xlsx]

## Sheet: STAT3
1st round												2nd round
									normalised													normalisation to untreated
		STAT3	pSTAT3										STAT3	pSTAT3
	mock	46969	0		0							mock				#DIV/0!				pSTAT3
	WT	49465	46849		0.947114							WT				#DIV/0!
	1181	46866	46841		0.999467							1181				#DIV/0!			no blot	STAT3
	Crizotinib	STAT3	pSTAT3									Crizotinib	STAT3	pSTAT3								crizo
WT	0	9283	6659		0.717333				1		WT	0	5302	2694		0.50811						1
	25	9014	7093		0.786887				1.09696			25	7168	3191		0.445173						0.876135
	50	7601	5120		0.673596				0.939028			50	9082	2759		0.303788					pSTAT3	0.597878
	100	7495	3392		0.452568				0.630904			100	9404	1388		0.147597						0.597878
	200	9456	3999		0.422906				0.589554			200	9332	685		0.0734033						0.290482
	400	10655	540		0.0506804				0.0706512			400	10325	83		0.00803874						0.144463
	800	7735	81		0.0104719				0.0145984			800	9543	19		0.00199099						0.0158209
1881	0	12056	10355		0.858908				1		1881	0	11867	10115		0.852364						1
	25	13184	12723		0.965033				1.12356			25	11799	5838		0.494788						0.580489
	50	12219	9999		0.818316				0.952739			50	10562	6368		0.602916					STAT3	0.707346
	100	9686	6909		0.713298				0.83047			100	9960	3081		0.309337						0.362917
	200	6394	5260		0.822646				0.957781			200	9407	1503		0.159775						0.187449
	400	5882	5290		0.899354				0.931941			400	8345	495		0.059317						0.0695911
	800	3207	869		0.27097				0.315482			800	8249	52		0.00630379						0.00739566
	Brigatinib	STAT3	pSTAT3									Brigatinib	STAT3	pSTAT3								briga
WT	0	9675	13316		1.37633				1		WT	0	3785	7728		2.04174						1
	25	4723	5632		1.19246				0.866407			25	5952	647		0.108703					pSTAT3	0.0532403
	50	4782	1793		0.374948				0.272426			50	8123	406		0.0499815						0.0244798
	100	5196	603		0.116051				0.084319			100	10358	13		0.00125507						0.000614704
	200	4878	411		0.0842558				0.084319			200	6201	9		0.00145138						0.000710853
	400	2814	421		0.149609				0.108701			400	9949	12		0.00120615						0.000590746
	800	2922	315		0.107803				0.0783263			800	8934	4		0.000447728						0.000219287
1881	0	3618	11837		3.2717				1		1881	0	8264	13536		1.63795						1
	25	2318	4016		1.73253				0.52955			25	6210	1248		0.200966						0.122694
	50	1395	1213		0.869534				0.265775			50	3814	485		0.127163						0.0776356
	100	3152	1477		0.468591				0.265775			100	4417	12		0.00271678					STAT3	0.00165865
	200	2702	208		0.07698				0.0235291			200	7070	9		0.00127298						0.00165865
	400	2880	160		0.0555556				0.0169807			400	4415	51		0.0115515						0.000777183
	800	2158	157		0.0727525				0.0222369			800	2131	10		0.00469263						0.00705244
																						0.00286495
	Loraltinib	STAT3	pSTAT3									Loraltinib	STAT3	pSTAT3								loral
WT	0	9982	11262		1.12823				1		WT	0	8218	13193		1.60538						1
	0.625	7458	9862		1.32234				1.17205			0.625	8961	6655		0.742663						0.462609
	1.25	6372	2139		0.335687				0.297534			1.25	8554	549		0.0641805					pSTAT3	0.0399784
	2.5	4500	314		0.0697778				0.0618471			2.5	7087	357		0.0503739						0.0313782
	5	7078	311		0.043939				0.038945			5	14341	10		0.000697301						0.000434353
	12.5	6601	381		0.0577185				0.0511584			12.5	11705	4		0.000341734						0.000212868
	25	1832	121		0.066048				0.0585412			25	14495	7		0.000482925						0.000300817
1881	0	1910	11736		6.1445				1		1881	0	17620	20212		1.14711						1
	0.625	3210	5695		1.77414				0.288737			0.625	11615	8676		0.746965						0.651174
	1.25	3263	6902		2.11523				0.344248			1.25	9928	2298		0.231467						0.201783
	2.5	4982	5662		1.13649				0.184961			2.5	11622	3778		0.325073						0.283386
	5	4819	400		0.0830048				0.0135088			5	10210	200		0.0195886					STAT3	0.0170766
	12.5	4130	121		0.0292978				0.00476814			12.5	6446	10		0.00155135						0.0013524
	25	4176	60		0.0143678				0.00233832			25	8854	8		0.000903546						0.0013524

## Sheet: ALK
1st round												2nd round
		ALK	pY											ALK	pY
	mock	10	10		1								mock				#DIV/0!			pTyr
	WT	22465	39044		1.73799								WT				#DIV/0!
	1181	51953	48589		0.935249								1181				#DIV/0!			ALK
	Crizotinib	ALK	pY							crizotinib			Crizotinib	ALK	pY								crizo
WT	0	1466	6980		4.76126					1		WT	0	1583	5900		3.7271						1
	25	4499	9821		2.18293					0.458478			25	3236	4972		1.53646						0.412241
	50	6388	7784		1.21853					0.255927			50	3101	4004		1.2912						0.346435
	100	5793	6434		1.11065					0.233268			100	3669	3337		0.909512					pTyr	0.244027
	200	4293	3985		0.928255					0.19496			200	5874	3086		0.525366						0.140958
	400	5741	2349		0.409162					0.0859358			400	6816	3339		0.489877						0.131436
	800	7241	1452		0.200525					0.042116			800	8528	3348		0.392589						0.105334
1881	0	11601	6741		0.581071					1		1881	0	15112	10970		0.725913						1
	25	12061	5761		0.477655					0.822026			25	12866	9645		0.74965						1.0327
	50	12426	8494		0.683567					1.17639			50	15060	9623		0.638977						0.880239
	100	11419	6896		0.603906					1.0393			100	12719	8513		0.669314						0.92203
	200	12161	6533		0.537209					0.924516			200	12274	6736		0.548802						0.756017
	400	9494	7307		0.769644					1.32453			400	12049	6978		0.579135						0.797802
	800	2251	2483		1.10307					1.32453			800	10361	5862		0.565776						0.779398
	Brigatinib	ALK	pY							brigatinib			Brigatinib	ALK	pY
WT	0	6926	7202		1.03985					1		WT	0	4198	13722		3.2687						briga
	25	10091	7303		0.723714					0.69598			25	5661	8582		1.51599						1
	50	9520	5491		0.576786					0.554682			50	7994	7290		0.911934					pTyr	0.463789
	100	9019	6136		0.680342					0.654269			100	9708	7037		0.724866						0.27899
	200	8579	6211		0.723977					0.696232			200	12905	8130		0.629988						0.22176
	400	6982	3951		0.565884					0.544198			400	12023	6012		0.500042						0.192734
	800	6189	3215		0.51947					0.499563			800	12735	5318		0.417589						0.152979
1881	0	8974	10037		1.11845					1		1881	0	13421	11851		0.883019						0.127754
	25	5425	10808		1.99226					1.78126			25	14358	9793		0.682059						1
	50	7903	11679		1.47779					1.32128			50	14459	8712		0.602531					ALK	0.772417
	100	10354	9880		0.954221					0.853161			100	14812	10408		0.702674						0.682354
	200	10480	8148		0.777481					0.695139			200	13108	8127		0.620003						0.795762
	400	8539	6302		0.738026					0.695139			400	14688	6880		0.46841						0.70214
	800	2545	1131		0.444401					0.659863			800	14198	3907		0.27518						0.530464
										0.397335													0.311635
	Loraltinib	ALK	pY							lorla			Loraltinib	ALK	pY								lorla
WT	0	7381	5504		0.745698					1		WT	0	2913	3220		1.10539						1
	0.625	6636	5264		0.793249					1.06377			0.625	4374	4171		0.953589						0.862673
	1.25	6804	8461		1.24353					1.66761			1.25	5093	2637		0.517769					pTyr	0.468405
	2.5	7629	6257		0.82016					1.09985			2.5	4151	2846		0.685618						0.62025
	5	8638	9190		1.0639					0.855549			5	6903	4848		0.702303						0.635345
	12.5	7997	5319		0.665124					0.534867			12.5	10298	8050		0.781705						0.707176
	25	7980	3215		0.402882					0.323982	another		25	10954	5395		0.492514						0.445557
1881	0	9650	7731		0.80114					1	1	1881	0	12533	15676		1.25078						1
	0.625	10291	5324		0.517345					0.645761	0.92		0.625	11962	12120		1.01321						0.810063
	1.25	10050	3916		0.389652					0.486372	0.64		1.25	15290	11188		0.73172						0.585012
	2.5	11725	9648		0.822857					1.02711	0.52		2.5	15123	14879		0.983866					ALK	0.786603
	5	11854	9882		0.833643					1.04057	0.47		5	16182	11970		0.739711						0.591401
	12.5	9167	9090		0.9916					1.23774	0.38		12.5	13615	8155		0.598972						0.478879
	25	7922	7329		0.925145					1.15479	0.29		25	18510	6185		0.334144						0.267149
